# Supplementary material for: Interleukin-6 and Outcome of Chronic Hemodialysis Patients with SARS-CoV-2 Pneumonia
Source: Medicina (Kaunas). 2022 Nov 16;58(11):1659. doi: 10.3390/medicina58111659 (PMC9699479; doi:10.3390/medicina58111659)
Supplement: Supplementary file 1 [file medicina-58-01659-s001.zip]

Archive with 1 entries (1 files):
- medicina-1991919-supplementary.pdf
